# Supplementary material for: The Acute Effects of Morning Bright Light on the Human White Adipose Tissue Transcriptome: Exploratory Post Hoc Analysis
Source: Clocks Sleep. 2025 Aug 27;7(3):45. doi: 10.3390/clockssleep7030045 (PMC12452623; doi:10.3390/clockssleep7030045)
Supplement: Supplementary file 1 [file clockssleep-07-00045-s001.zip]

Archive with 1 entries (1 files):
- clockssleep-3624262-supplementary.pdf
